# Supplementary material for: Test Performance Characteristics of Dynamic Liver Enzyme Trends in the Prediction of Choledocholithiasis
Source: J Clin Med. 2022 Aug 5;11(15):4575. doi: 10.3390/jcm11154575 (PMC9369577; doi:10.3390/jcm11154575)
Supplement: Supplementary file 1 [file jcm-11-04575-s001.zip]

Archive with 1 entries (1 files):
- jcm-1753606-supplementary.pdf
